# Supplementary material for: Therapeutic Potential of miR-4711-5p in Pancreatic Cancer: Antitumor Activity and Mechanistic Insights
Source: Cancers (Basel). 2026 Mar 29;18(7):1104. doi: 10.3390/cancers18071104 (PMC13071966; doi:10.3390/cancers18071104)
Supplement: Supplementary file 1 [file cancers-18-01104-s001.zip]

Archive with 2 entries (2 files):
- supplementary figures.pdf
- Supplementary Table 1.xlsx
