# Supplementary material for: Therapeutic Potential of miR-4711-5p in Pancreatic Cancer: Antitumor Activity and Mechanistic Insights
Source: Cancers (Basel). 2026 Mar 29;18(7):1104. doi: 10.3390/cancers18071104 (PMC13071966; doi:10.3390/cancers18071104)
Supplement: Supplementary file 1 [file cancers-18-01104-s001.zip › Supplementary Table 1.xlsx]

## Sheet: Sheet1
		Supplementary Table S1
		Primer sequence for qRT-PCR (5' - 3')
		GAPDH_F	CAACTACATGGTTTACATGTTC
		GAPDH_R	GCCAGTGGACTCCACGAC
		KLF5_F	CCACCACCCTGCCAGTTAAC
		KLF5_R	TAAACTTTTGTGCAACCAGGGTAA
		CD133_F	TGACAAGCCCATCACAACAT
		CD133_R	CGCCTGAGTCACTACGTTGC
		CD44_F	TAAGGACACCCCAAATTCCA
		CD44_R	CTTGGCTTTCTGTCCTCCAC
		CD24_F	TGAAGAACATGTGAGAGGTTTGAC
		CD24_R	GAAAACTGAATCTCCATTCCACAA
		ALDH1A1_F	CACGCCAGACTTACCTGTCC
		ALDH1A1_R	TCCTCCTCAGTTGCAGGATT
		CDT1_F	TGATCCTGAATTGTCCAGCTAC
		CDT1_R	CTCCAGGGATGTCCTACTTGTC
		CDC6_F	AACAAATGTCCAAACCGTAACC
		CDC6_R	CATTCTCTTTCTTGCCTTGCTT
		CDC45_F	CTCCAGATGTCATGCTGTTCTC
		CDC45_R	GTCGAACACACAAAGGACTTGA
		MCM2_F	GGACACTATTGAGGTCCCTGAG
		MCM2_R	AAAATGCAGAGAGGTTGTGGAT
		MCM3_F	GTTCAGTAAAACCCGATCCAAG
		MCM3_R	AGCAGAGGATTGCTTTCTTGAC
		MCM4_F	GGGCAGCAGCAGAAGATATAGT
		MCM4_R	AGGGTCAATAAAACGCTGAAGA
		MCM5_F	TTCAGGTATCTGTGGGTTTGTG
		MCM5_R	AGACCCTGTTCCCTCACACTTA
		MCM6_F	TTATGTTGCATTCCAAGACCTG
		MCM6_R	AGTGAGCAAACCAATTCTGGAT
		MCM7_F	TGTCCTGGACGTTTACATTGAG
		MCM7_R	ATGAGTTCAGCAGGGTACTGGT
		MET_F	CCAGAAGTGATTGTGGAGCA
		MET_R	CATTGACTGCAGGACTGGAA
		CTSA_F	TACTCCGGCTACCTCAAAGG
		CTSA_R	CTGTTCTCGGGATCCTTCTG
		ANO1_F	GCCACCATGGATGAAAACAT
		ANO1_R	AGGCTGAGCTCATCTTCCAG
